# Supplementary material for: In Vitro Nano-Polystyrene Toxicity: Metabolic Dysfunctions and Cytoprotective Responses of Human Spermatozoa
Source: Biology (Basel). 2023 Apr 20;12(4):624. doi: 10.3390/biology12040624 (PMC10136234; doi:10.3390/biology12040624)
Supplement: Supplementary file 1 [file biology-12-00624-s001.zip]

Archive with 7 entries (7 files):
- .DS_Store
- 50 nm 0.1.avi
- 50 nm 0.5 ug.avi
- 50 nm 1 ug.avi
- authorization patiens.pdf
- CTRL.avi
- supplementary data.pdf
